# Supplementary material for: Role of Polyphenol-Derived Phenolic Acid in Mitigation of Inflammasome-Mediated Anxiety and Depression
Source: Biomedicines. 2022 May 28;10(6):1264. doi: 10.3390/biomedicines10061264 (PMC9219614; doi:10.3390/biomedicines10061264)
Supplement: Supplementary file 1 [file biomedicines-10-01264-s001.zip]

Archive with 1 entries (1 files):
- biomedicines-1724406-supplementary.pdf
